# Supplementary material for: Theoretical Study of Charge Mobility in Crystal Porphine and a Computer Design of a Porphine-Based Semiconductive Discotic Liquid Mesophase
Source: Int J Mol Sci. 2023 Jan 1;24(1):736. doi: 10.3390/ijms24010736 (PMC9821175; doi:10.3390/ijms24010736)
Supplement: Supplementary file 1 [file ijms-24-00736-s001.zip]

Archive with 1 entries (1 files):
- ijms-2087140-supplementary.pdf
